# Supplementary material for: Factor structure of the convergence insufficiency symptom survey questionnaire
Source: PLoS One. 2020 Feb 24;15(2):e0229511. doi: 10.1371/journal.pone.0229511 (PMC7039507; doi:10.1371/journal.pone.0229511)
Supplement: S1 Dataset — (XLSX) [file pone.0229511.s001.xlsx]

## Sheet: CISS-AFE
ID	Class	Gender	Age	I1	I2	I3	I4	I5	I6	I7	I8	I9	I10	I11	I12	I13	I14	I15
2	CICS	2	19	2	3	1	2	2	2	0	2	2	2	1	2	2	2	3
3	Med	1	20	3	1	1	2	2	2	2	0	3	2	2	2	2	0	3
4	Med	2	22	2	2	3	3	3	3	0	0	3	0	2	0	0	0	2
5	Med	2	21	2	2	1	2	2	2	0	0	1	1	0	0	1	1	1
6	Med	2	20	1	1	1	1	1	1	0	0	0	1	1	1	1	1	2
7	Med	2	20	2	0	0	1	1	1	0	0	0	0	1	0	0	0	1
8	Med	2	21	3	3	3	3	3	3	0	0	2	2	2	2	2	2	3
10	Med	2	21	3	3	2	2	1	0	3	2	1	2	2	2	3	2	1
11	Med	2	21	4	4	1	2	2	2	0	0	1	3	4	3	1	0	1
12	Med	2	22	2	2	3	2	2	2	0	0	2	1	1	0	0	0	2
13	Med	2	27	2	2	2	2	2	3	1	1	1	2	2	2	2	1	2
14	CICS	2	26	3	3	2	2	1	1	1	2	0	2	3	3	1	0	1
15	CICS	1	23	3	3	2	3	2	3	0	1	2	2	2	3	1	0	2
17	CICS	2	27	1	1	1	1	2	0	0	0	0	0	0	0	0	0	0
18	Med	2	18	3	3	2	2	3	3	0	0	2	2	3	2	0	2	2
19	Med	2	19	1	0	1	0	0	1	0	0	2	1	0	0	1	0	2
20	Med	2	21	3	3	1	3	3	2	2	3	1	3	2	3	3	2	2
21	Med	1	21	3	2	2	1	1	2	1	0	1	2	3	3	2	1	2
22	Med	2	21	2	2	1	2	2	1	3	1	2	2	2	0	3	1	2
23	Med	2	18	2	1	1	2	1	2	1	0	1	1	2	2	3	2	3
24	Med	1	27	0	0	0	2	2	2	0	1	0	0	0	1	0	1	2
25	Med	1	25	2	1	2	2	2	1	1	0	2	0	0	0	0	1	2
26	Med	2	20	1	1	1	1	1	2	0	0	0	1	1	1	1	1	1
28	Med	2	21	3	2	3	2	2	2	0	0	4	3	2	3	0	1	3
29	Med	2	18	3	3	3	2	2	1	3	1	1	3	3	2	2	3	2
30	Med	1	26	1	1	1	1	0	0	0	0	0	0	0	0	0	0	0
31	Med	2	22	2	2	1	1	1	0	0	0	0	1	1	1	3	1	2
83	Med	1	28	3	3	3	3	2	2	2	2	1	3	2	3	3	2	2
84	Med	2	23	2	1	2	2	2	1	0	0	0	0	0	1	0	1	1
85	Med	1	23	2	2	3	4	2	2	3	3	1	2	4	3	2	1	1
86	Med	2	23	2	1	1	2	0	2	1	1	3	1	2	1	1	2	2
87	CICS	2	26	0	1	0	1	0	3	0	0	2	0	0	2	2	1	3
88	CB	2	18	2	1	0	0	0	2	1	1	1	1	1	0	2	1	2
89	CB	2	18	0	0	0	1	0	0	0	0	0	0	0	1	0	0	0
90	Med	1	18	1	0	0	3	2	2	0	0	0	0	1	0	0	0	1
91	Med	2	19	3	3	0	2	2	2	0	0	2	0	2	1	2	2	2
111	OPT	1	23	3	3	3	3	3	2	1	1	2	3	3	3	1	2	3
92	Med	1	21	1	1	0	1	1	1	1	0	0	0	1	2	1	0	1
93	Med	1	22	1	1	0	0	2	2	0	0	1	1	1	1	0	0	0
94	Med	2	24	3	3	2	2	3	3	0	1	2	3	1	1	0	3	2
95	Med	2	23	2	1	1	1	1	0	0	0	1	1	1	2	1	1	1
96	Med	2	23	2	1	2	0	1	1	0	0	1	0	0	0	0	1	1
112	Med	1	22	3	2	2	2	2	3	1	1	1	1	2	1	1	1	1
113	Med	1	20	1	1	0	0	1	2	1	0	0	0	0	1	1	1	1
114	Med	2	21	2	2	1	2	2	2	1	1	1	1	1	1	1	1	1
32	Med	2	24	1	1	1	1	0	0	0	0	1	0	0	0	0	0	0
33	Med	2	20	2	3	3	3	3	4	1	3	3	3	2	1	4	3	3
35	Med	1	18	2	2	1	3	2	1	0	0	1	1	0	1	2	0	1
39	Med	2	20	3	2	2	2	2	1	1	2	0	1	1	1	1	1	1
41	Med	2	19	2	1	2	1	0	2	1	2	0	0	0	2	1	2	2
43	Med	2	21	2	2	2	3	3	3	1	1	0	2	2	2	1	1	4
44	Med	2	20	2	1	1	0	1	0	0	0	0	0	1	1	1	1	1
45	Med	2	21	2	1	0	0	2	1	0	0	0	0	0	1	2	1	1
47	Med	2	20	3	2	1	3	4	3	0	0	1	1	3	3	0	4	4
48	Med	2	23	2	2	1	1	1	2	0	0	0	2	2	2	1	1	1
49	CICS	2	26	2	2	1	1	1	2	0	0	0	0	0	1	0	0	0
50	CICS	2	26	4	3	3	4	3	2	2	1	0	3	1	2	1	1	1
59	Med	2	22	3	1	2	2	2	1	0	0	1	2	2	1	1	2	2
81	CF	2	25	1	0	0	0	0	1	0	0	0	0	2	0	0	0	1
82	Bioquimi	1	30	1	1	1	1	0	0	0	0	3	0	0	1	0	1	2
98	CF	2	24	3	3	3	3	2	2	0	1	2	2	1	3	1	2	2
99	CF	1	23	2	2	2	2	0	2	0	0	1	0	0	0	0	0	0
100	CF	2	30	2	0	1	2	2	2	0	0	2	1	1	0	0	1	2
101	E.Aero	1	25	0	0	0	0	0	2	0	1	3	0	0	0	0	2	3
102	Med	1	22	1	1	0	0	0	1	0	0	0	0	0	0	0	1	2
103	Med	1	26	1	1	1	0	0	1	0	0	0	1	1	0	0	0	0
104	CF	2	22	0	0	1	0	0	1	0	0	1	0	0	0	0	0	2
116	Med	1	25	2	1	1	2	3	1	0	0	1	2	2	0	1	1	2
108	CB	2	19	2	2	2	4	3	4	3	4	4	3	4	4	2	2	4
109	CF	2	21	2	2	2	1	1	1	1	1	1	1	1	2	1	0	1
110	CF	2	23	2	1	2	3	1	1	0	1	1	2	2	2	3	1	2
118	Med	1	21	3	3	1	1	2	2	2	2	2	3	2	3	2	2	3
129	Med	2	23	2	2	1	2	2	1	0	0	0	1	1	1	2	2	2
142	Med	1	21	2	1	1	1	1	1	0	0	1	2	2	2	1	1	1
144	Med	2	21	2	2	3	3	3	2	2	1	2	2	1	1	1	1	3
150	Med	2	22	1	1	1	3	2	2	0	0	2	2	0	0	0	1	3
42	Med	1	19	1	2	1	1	0	2	1	0	0	1	0	1	1	1	1
151	CB	2	18	1	1	1	1	1	1	0	0	2	1	1	1	1	1	2
201	Psicologia	2	20	2	1	2	2	1	2	0	0	0	1	0	2	1	1	1
202	Gestão	1	18	2	2	1	1	3	3	0	1	0	1	1	1	1	3	3
203	Economia	1	19	1	1	1	1	3	1	1	0	0	1	0	1	1	2	2
204	Economia	2	20	1	1	1	2	2	3	0	0	0	1	1	1	0	2	2
205	ENG.AERONÁUTICA	2	20	1	1	1	1	1	2	0	0	1	1	1	1	2	1	1
206	ENG.AERONÁUTICA	2	21	2	2	2	2	2	1	2	1	1	1	1	1	1	1	2
207	Psicologia	2	19	0	0	1	0	0	0	0	0	0	0	0	0	0	0	0
208	ENG.AERONÁUTICA	1	20	1	1	0	0	0	1	0	0	0	0	0	0	0	0	0
209	CPRI	1	20	2	1	1	2	0	0	1	1	1	1	1	1	1	1	2
212	CPRI	1	20	0	0	0	0	0	1	0	0	0	0	0	0	0	0	1
213	MARKETING	1	23	1	0	2	0	0	0	0	0	2	0	0	0	0	0	1
214	Gestão	1	21	0	0	0	0	0	0	0	0	0	0	3	0	0	0	0
215	Gestão	1	20	1	1	1	2	2	2	0	3	2	1	3	2	3	2	2
216	CPRI	1	27	1	1	2	0	0	1	0	0	0	0	0	0	0	0	2
218	Gestão	2	19	2	2	1	2	1	0	0	0	0	0	1	0	0	0	0
219	Economia	1	19	1	1	1	1	0	2	0	0	0	1	0	0	0	1	1
222	Psicologia	2	21	1	0	1	1	1	1	0	0	1	0	1	2	0	0	1
223	Gestão	1	19	0	0	0	0	0	0	0	0	0	0	0	0	0	0	0
224	CPRI	1	19	0	0	0	2	0	3	0	0	0	0	0	0	0	0	3
225	Psicologia	2	20	1	1	2	2	2	2	1	0	1	2	2	2	1	1	2
226	SOCIOLOGIA	1	22	1	1	1	1	1	2	1	0	0	1	0	0	0	1	1
227	CPRI	1	25	2	1	0	0	0	2	1	0	2	1	1	1	0	1	1
229	Gestão	1	18	1	0	0	0	0	1	1	0	0	0	0	2	1	0	1
230	CPRI	1	21	0	0	0	3	2	2	0	1	2	0	2	0	0	1	2
231	X	1	23	1	1	1	1	1	2	0	0	0	1	1	0	0	0	0
232	Economia	2	20	2	1	1	2	2	2	1	0	0	2	1	1	0	1	2
233	Economia	2	20	1	0	1	0	0	1	0	0	1	0	1	1	0	1	2
234	Gestão	1	18	2	3	2	2	2	2	1	1	1	1	1	1	1	1	1
235	Gestão	1	19	1	1	1	1	2	2	0	1	2	0	0	0	1	1	2
238	Economia	2	21	1	1	1	1	2	1	1	1	1	1	1	1	1	1	1
239	Gestão	1	19	0	0	0	0	0	0	0	0	1	0	0	1	1	2	2
240	Gestão	1	20	1	1	2	2	1	1	1	1	3	2	1	1	1	2	3
241	CPRI	1	23	0	0	0	0	0	0	0	0	0	0	0	0	0	0	0
243	SOCIOLOGIA	2	21	2	2	2	2	2	1	1	1	1	2	2	2	2	1	1
245	CPRI	1	23	1	1	1	2	1	1	0	0	1	0	0	0	0	1	1
246	X	1	21	2	2	3	3	2	1	0	1	1	2	2	1	2	1	1
247	Gestão	1	21	2	1	0	2	1	1	0	0	0	0	1	0	0	0	1
248	MARKETING	2	28	2	1	1	3	1	2	1	4	3	1	1	1	2	1	1
252	CPRI	1	18	1	2	0	2	0	1	1	0	0	0	0	0	0	0	2
254	Arquitetura	2	20	2	2	2	2	1	2	0	0	1	1	1	2	2	2	2
255	Arquitetura	1	20	2	0	2	1	0	0	0	0	0	2	1	0	1	2	2
256	Optometria	2	21	1	1	2	2	1	1	0	0	2	0	0	0	1	3	2
257	Arquitetura	1	20	0	0	0	0	0	3	1	0	1	0	0	0	0	1	1
259	Arquitetura	2	28	4	4	3	2	0	1	0	1	0	3	2	0	3	2	3
263	Optometria	1	22	2	2	2	2	2	2	2	2	1	2	1	2	1	1	1
266	Aeronautica	1	20	0	0	0	0	2	0	1	0	1	1	1	2	2	1	1
268	Arquitetura	2	21	3	2	2	2	2	2	0	0	0	0	0	0	1	0	0
270	Arquitetura	1	19	0	0	0	0	0	1	0	0	0	0	0	0	0	0	0
271	Arquitetura	2	20	2	2	2	1	1	3	0	2	0	3	2	3	1	1	1
272	Arquitetura	1	24	2	3	2	2	1	2	0	2	0	1	0	1	3	2	2
274	Eng. Electromecânic	1	22	2	1	0	0	0	0	0	0	0	0	2	2	2	0	1
275	Optometria	2	20	2	1	3	2	3	3	1	1	3	0	1	2	3	3	3
276	Arquitetura	2	20	3	3	3	3	2	1	2	2	2	2	1	1	2	3	2
277	Optometria	2	20	2	1	1	0	1	0	1	0	0	0	1	2	0	0	0
279	Optometria	2	21	3	3	2	1	2	0	0	0	0	1	2	3	1	1	0
280	Optometria	2	26	0	0	0	0	2	2	0	0	0	0	0	0	0	0	0
281	Optometria	2	21	2	2	3	2	2	2	1	1	1	1	1	2	1	1	2
282	Optometria	2	20	1	1	1	1	2	2	0	0	0	1	1	2	0	0	1
284	Química Medicinal	1	20	1	1	1	1	0	0	0	0	0	1	1	0	0	0	0
286	Optometria	1	20	1	1	1	1	1	0	0	0	1	1	0	1	1	1	1
287	Optometria	2	19	2	1	2	2	2	1	1	0	0	1	1	2	1	0	0
289	Optometria	2	22	0	0	0	0	0	1	0	0	0	0	0	0	0	0	0
300	Optometria	2	22	2	2	1	2	2	1	1	0	1	1	0	0	1	1	1
301	Optometria	2	20	2	2	1	2	2	1	0	0	0	0	0	1	0	1	1
302	Optometria	2	19	3	0	2	1	2	2	0	0	1	0	2	0	0	1	2
304	Optometria	2	18	1	0	0	0	0	1	0	0	1	1	0	0	0	1	2
305	Optometria	2	19	2	1	1	2	2	1	0	0	0	0	0	0	1	1	0
306	Optometria	2	20	1	1	1	2	1	0	2	1	0	0	1	1	1	1	2
307	Optometria	2	22	2	0	2	2	2	3	0	0	2	0	0	1	1	0	2
309	Optometria	2	21	1	1	1	2	2	2	1	0	1	1	0	1	1	1	2
310	Optometria	1	20	0	0	0	0	0	0	1	0	0	0	0	0	0	0	0
314	Optometria	2	20	2	1	1	1	1	1	0	0	0	0	0	0	1	1	1
d2058	ENG	1	26	1	1	2	2	1	2	0	0	2	0	0	0	0	2	1
m8468	ENG	1	23	1	1	2	2	2	3	1	1	1	1	1	1	1	1	1
m8357	ENG	1	22	2	2	2	3	2	2	2	1	1	1	1	2	3	1	1
a34667	ENG	1	21	1	1	1	1	1	2	0	0	1	1	2	1	2	2	2
a37689	ENG	1	20	2	1	0	1	0	1	0	0	2	1	0	0	1	0	1
a34562	ENG	1	22	0	1	1	1	0	1	0	0	0	0	0	1	0	1	1
a34218	ENG	1	28	3	3	2	2	3	2	2	1	2	1	1	1	2	2	2
a39428	ENG	1	19	3	2	1	3	3	1	1	1	0	1	2	3	2	3	1
a39740	ENG	1	18	1	0	0	2	2	2	1	0	0	0	1	0	0	2	2
a39122	ENG	1	18	3	3	3	2	3	2	0	0	0	2	2	2	2	1	3
m8358	ENG	1	21	2	2	1	2	3	3	1	1	2	1	1	1	2	1	2
m8351	ENG	1	22	2	2	2	2	1	3	3	1	0	2	1	2	2	1	2
m8275	ENG	1	22	2	0	1	2	2	2	1	0	1	2	1	1	2	1	2
m8356	ENG	1	24	2	2	1	1	2	2	0	0	0	2	2	2	0	1	1
m8486	ENG	1	22	3	3	3	1	2	2	1	2	2	3	1	4	3	2	3
a40284	ENG	1	18	2	2	0	0	0	1	1	2	0	1	0	1	2	1	1
a39733	ENG	2	18	1	0	1	1	2	2	0	0	0	0	0	0	1	1	2
a39199	ENG	1	18	1	1	1	0	1	1	0	0	1	0	0	0	0	1	1
m8776	ENG	1	23	2	1	0	1	1	1	2	0	0	1	1	1	2	1	1
m8810	ENG	1	22	0	2	0	0	0	1	0	0	1	0	0	1	1	0	1
a39341	ENG	1	19	3	1	1	2	2	1	1	0	2	1	1	1	3	3	2
a38283	ENG	1	20	1	1	2	1	1	2	0	0	1	1	1	1	2	2	2
m8355	ENG	1	22	1	0	1	2	1	1	0	0	3	2	0	1	0	1	1
a34293	ENG	1	22	0	0	0	2	0	0	0	0	0	0	0	0	0	0	0
a33582	ENG	1	23	2	1	0	0	1	1	0	0	0	0	0	0	0	1	1
a39474	ENG	1	19	0	0	0	1	2	3	0	1	4	0	2	0	1	2	3
a34720	ENG	1	22	1	1	1	1	1	2	0	0	1	0	1	1	0	0	1
m8770	ENG	1	23	3	3	1	1	1	1	1	1	1	2	2	1	1	1	1
m8293	ENG	1	22	1	1	1	1	3	3	1	0	0	1	1	1	1	1	1
a32802	FCSH	1	24	2	2	2	2	3	2	2	1	2	2	1	1	2	1	0
a38867	FCS	2	23	3	3	3	3	2	2	0	0	2	1	1	2	0	2	2
a38833	FCS	2	22	3	3	3	1	3	2	1	0	2	2	2	1	3	2	2
m8483	ENG	2	21	1	1	1	3	2	2	0	0	1	1	2	2	1	3	3
